# Supplementary material for: Long-term trends in obesity and overweight in women in Ghana from 2003–2023
Source: Commun Med (Lond). 2025 Aug 7;5:338. doi: 10.1038/s43856-025-01082-4 (PMC12332120; doi:10.1038/s43856-025-01082-4)
Supplement: Supplementary file 4 — Supplementary Data 1 [file 43856_2025_1082_MOESM4_ESM.xlsx]

## Sheet: Obesity
	OR	Low bound	Up bound
2-YEAR AGE GROUP
15-17 years old	0.34	0.21	0.57
18-19 years old	0.53	0.32	0.88
20-21 years old	1	-	-
22-23 years old	1.33	0.87	2.02
24-25 years old	2.08	1.33	3.26
26-27 years old	3.86	2.5	5.96
28-29 years old	4.11	2.65	6.36
30-31 years old	5.6	3.6	8.73
32-33 years old	6.37	4	10.15
34-35 years old	6.46	3.82	10.92
36-37 years old	7.34	4.29	12.57
38-39 years old	9.32	5.41	16.05
40-41 years old	8.83	5	15.57
42-43 years old	9.25	5.12	16.71
44-45 years old	6.55	3.34	12.82
46-47 years old	7.44	3.69	14.98
48-49 years old	6.88	3.36	14.1
PERIOD (YEAR)
2003	1	-	-
2008	1.37	1.11	1.69
2014	2.73	2.05	3.64
2022	3.95	2.58	6.04
10-YEAR BIRTH COHORT
1953-59	1	-	-
1960-69	0.83	0.58	1.19
1970-79	0.78	0.47	1.28
1980-89	0.64	0.33	1.25
1990-99	0.59	0.25	1.38
2000-07	0.93	0.32	2.69

## Sheet: Overweight
2-YEAR AGE GROUP
15-17 years old	0.48	0.39	0.6
18-19 years old	0.78	0.62	0.98
20-21 years old	1	-	-
22-23 years old	1.29	1.01	1.66
24-25 years old	1.71	1.32	2.22
26-27 years old	1.82	1.39	2.39
28-29 years old	2.51	1.9	3.3
30-31 years old	2.33	1.74	3.11
32-33 years old	2.77	2.05	3.74
34-35 years old	2.37	1.66	3.37
36-37 years old	2.64	1.82	3.81
38-39 years old	2.6	1.78	3.82
40-41 years old	2.68	1.79	4.01
42-43 years old	2.46	1.62	3.75
44-45 years old	2.4	1.48	3.88
46-47 years old	2.34	1.4	3.88
48-49 years old	2.25	1.33	3.8
PERIOD (YEAR)
2003	1	-	-
2008	1.34	1.16	1.56
2014	1.92	1.56	2.38
2022	2.24	1.63	3.08
10-YEAR BIRTH COHORT
1953-59	1	-	-
1960-69	0.98	0.72	1.33
1970-79	0.91	0.61	1.35
1980-89	0.91	0.54	1.52
1990-99	0.77	0.4	1.48
2000-07	0.68	0.31	1.52
